# Supplementary material for: Allele Distributions at Hybrid Incompatibility Loci Facilitate the Potential for Gene Flow between Cultivated and Weedy Rice in the US
Source: PLoS One. 2014 Jan 28;9(1):e86647. doi: 10.1371/journal.pone.0086647 (PMC3904945; doi:10.1371/journal.pone.0086647)
Supplement: Table S1 — Core Oryza accessions used in the study. (XLSX) [file pone.0086647.s001.xlsx]

## Sheet: Sheet1
Table S1: Core Oryza accessions used in the study
Lab ID	Seed Source ID ^	Population	Species	Cultivar name	Origin
rr05	1096-01	BHA1	O. sativa (red rice)		Arkansas, USA
rr16	18A	BHA1	O. sativa (red rice)		Arkansas, USA
rr20	1996-9 (BLKH '89)	BHA1	O. sativa (red rice)		Arkansas, USA
rr21	LA3	BHA1	O. sativa (red rice)		Louisiana, USA
rr23	StgB	BHA1	O. sativa (red rice)		Arkansas, USA
rr24	StgS	BHA1	O. sativa (red rice)		Arkansas, USA
rr28	1005-02	BHA1	O. sativa (red rice)		Arkansas, USA
rr38	Prairie Co. Short - 8	BHA1	O. sativa (red rice)		Arkansas, USA
rr39	Prairie Co. Tall - 10	BHA1	O. sativa (red rice)		Arkansas, USA
rr40	Prairie Co. Tall - 11	BHA1	O. sativa (red rice)		Arkansas, USA
rr41	Prairie Co. Tall - 17	BHA1	O. sativa (red rice)		Arkansas, USA
rr43	1995-13	BHA1	O. sativa (red rice)		Louisiana, USA
rr44	1995-14	BHA1	O. sativa (red rice)		Louisiana, USA
rr49	1166-02	BHA1	O. sativa (red rice)		Mississippi, USA
rr57	2002-2-pot 1	BHA1	O. sativa (red rice)		Arkansas, USA
rr02	1025-01	BHA2	O. sativa (red rice)		Arkansas, USA
rr03	1081-01	BHA2	O. sativa (red rice)		Arkansas, USA
rr13	1188-01	BHA2	O. sativa (red rice)		Arkansas, USA
rr14	10A	BHA2	O. sativa (red rice)		Arkansas, USA
rr25	TX4	BHA2	O. sativa (red rice)		Texas, USA
rr29	1042-01	BHA2	O. sativa (red rice)		Arkansas, USA
rr50	1107-01	BHA2	O. sativa (red rice)		Arkansas, USA
rr52	1214-02	BHA2	O. sativa (red rice)		Louisiana, USA
rr56	1202-02	BHA2	O. sativa (red rice)		Arkansas, USA
rr32	1092-02	BRH	O. sativa (red rice)		Mississippi, USA
rr33	1111-01	BRH	O. sativa (red rice)		Arkansas, USA
rr36	1300-02	BRH	O. sativa (red rice)		Missouri, USA
rr48	1183-01	BRH	O. sativa (red rice)		Arkansas, USA
rr54	1120-02	BRH	O. sativa (red rice)		Arkansas, USA
rr18	1996-1	MX	O. sativa (red rice)		Arkansas, USA
rr22	MS4 (R78-8 '93)	MX	O. sativa (red rice)		Mississippi, USA
rr46	2002-51	MX	O. sativa (red rice)		Arkansas, USA
rr47	2004-1-A	MX	O. sativa (red rice)		Arkansas, USA
rr58	2002-2-pot 21	MX	O. sativa (red rice)		Arkansas, USA
rr06	1196-01	SH	O. sativa (red rice)		Arkansas, USA
rr07	1098-01	SH	O. sativa (red rice)		Missouri, USA
rr08	1134-01	SH	O. sativa (red rice)		Arkansas, USA
rr11	1160-01	SH	O. sativa (red rice)		Arkansas, USA
rr12	1179-01	SH	O. sativa (red rice)		Louisiana, USA
rr15	16B	SH	O. sativa (red rice)		Arkansas, USA
rr17	1995-15	SH	O. sativa (red rice)		Arkansas, USA
rr19	1996-5 (SHA- '93)	SH	O. sativa (red rice)		Mississippi, USA
rr27	1002-02	SH	O. sativa (red rice)		Arkansas, USA
rr30	1047-01	SH	O. sativa (red rice)		Louisiana, USA
rr31	1073-02	SH	O. sativa (red rice)		Missouri, USA
rr34	1190-01	SH	O. sativa (red rice)		Louisiana, USA
rr35	1199-01	SH	O. sativa (red rice)		Missouri, USA
rr42	1995-12	SH	O. sativa (red rice)		Louisiana, USA
rr45	1996-8	SH	O. sativa (red rice)		Arkansas, USA
rr51	1210-02	SH	O. sativa (red rice)		Arkansas, USA
rr53	1163-01	SH	O. sativa (red rice)		Louisiana, USA
sau01	RA5339	aus	O. sativa	Kasalath	India
sau02	RA4979	aus	O. sativa	Jhona_ 49	India
sau03	RA5323	aus	O. sativa	DV85	Bangladesh
sau04	RA5345	aus	O. sativa	Bj1	India
sau05	RA5361	aus	O. sativa	Dhala Shaitta	Bangladesh
sau06	22739	aus	O. sativa	Bei Khe	Cambodia
sau07	29016	aus	O. sativa	Aus 196	Bangladesh
sin01	RA4878	indica	O. sativa	Khao Dawk Mali -105	Thailand
sin02	RA4911	indica	O. sativa	Rathuwee	Sri Lanka
sin03	RA4956	indica	O. sativa	LalAman	India
sin04	RA4984	indica	O. sativa	Dholi	Bangladesh
sin05	RA4967	indica	O. sativa	Ai-chiao-hong	China
sin06	RA4974	indica	O. sativa	Chau	Vietnam
sin07	RA4978	indica	O. sativa	Chhote Dhan	Nepal
sin08	RA4987	indica	O. sativa	Popot-165	Indonesia
sin09	RA5344	indica	O. sativa	Dee geo woo gen	USA
sin10	GSOR 301033	indica	O. sativa	Bei Khe	Cambodia
ste03	RA4945	temperate japonica	O. sativa	Nep hoa vang	Vietnam
str02	RA4882	tropical japonica	O. sativa	Kotobuki Mochi	Japan
str04	RA4970	tropical japonica	O. sativa	Mirti	Bangladesh
str06	RA4955	tropical japonica	O. sativa	Cicih beton	Indonesia
str08	RA5333	tropical japonica	O. sativa	Asse y pung	Philippines
sus01	CIOR 1206	tropical japonica	O. sativa	Delitus	USA
sus02	RA4998 PI 475833	tropical japonica	O. sativa	Lemont	USA
sus05	CIOR 1645	tropical japonica	O. sativa	Carolina Gold	USA
sus11	CIOR 9463	tropical japonica	O. sativa	Palmyra	USA
sus12	CIOR 1779	tropical japonica	O. sativa	Rexoro	USA
ogb01	IRGC86779	outgroup	O. glaberrima		Liberia
omd01	IRGC101148	outgroup	O. meridionalis		Australia
onv01	IRGC103821	Wild	O. nivara		Thailand
onv02	IRGC86662	Wild	O. nivara		China
or01	IRGC100588	Wild	O. rufipogon		Taiwan
or02	IRGC106523	Wild	O. rufipogon		Papua New Guinea
or03	IRGC106122	Wild	O. rufipogon		India
or05	IRGC100916	Wild	O. rufipogon		China
or06	IRGC104501	Wild	O. rufipogon		India
or07	IRGC104599	Wild	O. rufipogon		Sri Lanka
or08	IRGC104624	Wild	O. rufipogon		China
or09	IRGC104714	Wild	O. rufipogon		Thailand
or11	IRGC104871	Wild	O. rufipogon		Thailand
or12	IRGC105388	Wild	O. rufipogon		Thailand
or13	IRGC105491	Wild	O. rufipogon		Malaysia
or14	IRGC105568	Wild	O. rufipogon		Philippines
or16	IRGC105720	Wild	O. rufipogon		Cambodia
or17	IRGC105855	Wild	O. rufipogon		Thailand
or18	IRGC105888	Wild	O. rufipogon		Bangladesh
or20	IRGC106103	Wild	O. rufipogon		India
or21	IRGC106134	Wild	O. rufipogon		India
or22	IRGC106150	Wild	O. rufipogon		Laos
or24	IRGC106169	Wild	O. rufipogon		Vietnam
or25	IRGC106321	Wild	O. rufipogon		Cambodia
or26	IRGC106346	Wild	O. rufipogon		Myanmar
or27	IRGC106453	Wild	O. rufipogon		Indonesia
or28	IRGC106518	Wild	O. rufipogon		Vietnam
or29	IRGC81990	Wild	O. rufipogon		Myanmar
or30	IRGC106163	Wild	O. rufipogon		Laos
^ IRGC identification numbers are for seed received from IRRI
RA identification numbers refer to seed received from Susan McCouch
CIOR or PI IDs refer to seed obtained from USDA-NPGS
GSOR IDs are for seed from the Genetic Stocks - Oryza USDA collection
All weedy rice IDs are from collections at the Dale Bumpers National Rice Research Center
