# Supplementary material for: Allele Distributions at Hybrid Incompatibility Loci Facilitate the Potential for Gene Flow between Cultivated and Weedy Rice in the US
Source: PLoS One. 2014 Jan 28;9(1):e86647. doi: 10.1371/journal.pone.0086647 (PMC3904945; doi:10.1371/journal.pone.0086647)
Supplement: Table S2 — Additional individuals genotyped for s5 and SaF . (XLSX) [file pone.0086647.s002.xlsx]

## Sheet: Sheet1
Table S2: Additional individuals genotyped for s5 and SaF
Seed source ID	Population	Cultivar Name	Species	Origin
GSOR301251	aus	Shim Balte	O. sativa	Iraq
GSOR301006	aus	Arc 7229	O. sativa	India
GSOR301046	aus	DZ78	O. sativa	Bangladesh
GSOR301097	aus	Mehr	O. sativa	Iran
GSOR301144	aus	T26	O. sativa	India
GSOR301191	aus	P 737	O. sativa	Pakistan
GSOR301201	aus	Thavalu	O. sativa	Sri Lanka
GSOR301252	aus	Halwa Gose Red	O. sativa	Iraq
GSOR301302	aus	Aswina 330	O. sativa	Bangladesh
GSOR301306	aus	DD 62	O. sativa	Bangladesh
GSOR301307	aus	DJ 123	O. sativa	Bangladesh
GSOR301310	aus	DM 43	O. sativa	Bangladesh
GSOR301311	aus	DM 56	O. sativa	Bangladesh
GSOR301314	aus	DV 123	O. sativa	Bangladesh
GSOR301318	aus	Jamir	O. sativa	Bangladesh
GSOR301319	aus	Kachilon	O. sativa	Bangladesh
GSOR301326	aus	Paung Malaung	O. sativa	Myanmar
GSOR301336	aus	Karkati 87	O. sativa	Bangladesh
GSOR301363	aus	Kalubala Vee	O. sativa	Sri Lanka
GSOR312017	aus	Dular	O. sativa	India
GSOR301069	indica	Jaya	O. sativa	India
GSOR301070	indica	JC149	O. sativa	India
GSOR301123	indica	Rathuwee	O. sativa	Sri Lanka
GSOR301199	indica	Slo 17	O. sativa	India
GSOR301274	indica	IR-44595	O. sativa	Nepal
GSOR301288	indica	LD 24	O. sativa	Sri Lanka
GSOR301303	indica	BR24	O. sativa	Bangladesh
GSOR301305	indica	Dawebyan	O. sativa	Myanmar
GSOR301315	indica	Emata a 16-34	O. sativa	Myanmar
GSOR301327	indica	Sabharaj	O. sativa	Bangladesh
GSOR301329	indica	Yodanya	O. sativa	Myanmar
GSOR301342	indica	Bala	O. sativa	India
GSOR301344	indica	JC117	O. sativa	India
GSOR312012	indica	Swarna	O. sativa	India
GSOR312016	indica	Aswina	O. sativa	Bangladesh
IRGC83345	indica	Chabo Ghaiya	O. sativa	Nepal
IRGC16163	indica	Aatte	O. sativa	Nepal
IRGC61895	indica	Akeley Masino	O. sativa	Nepal
IRGC61898	indica	Anaga	O. sativa	Nepal
IRGC61899	indica	Andi Kalo	O. sativa	Nepal
IRGC61902	indica	Asame	O. sativa	Nepal
IRGC61913	indica	Batesura	O. sativa	Nepal
IRGC61923	indica	Birumphoot	O. sativa	Nepal
IRGC83301	indica	Bakai	O. sativa	Nepal
IRGC83344	indica	Buwa Dhan	O. sativa	Nepal
IRGC110306	indica	Anadi Dhan	O. sativa	Nepal
IRGC83311	indica	Basmati Dhan	O. sativa	Nepal
IRGC88476	indica	Anjana	O. sativa	Nepal
IRGC109364	indica	Bhuwa Dhan	O. sativa	Nepal
IRGC110311	indica	Boomboli Ghaiya	O. sativa	Nepal
^ IRGC identification numbers are for seed received from IRRI
GSOR IDs are for seed from the Genetic Stocks - Oryza USDA collection
individuals possessing the s5-wide compatibility deletion are highlighted in red font
individuals that possess the SaFX deletion are highlighted in yellow
