# Supplementary material for: Allele Distributions at Hybrid Incompatibility Loci Facilitate the Potential for Gene Flow between Cultivated and Weedy Rice in the US
Source: PLoS One. 2014 Jan 28;9(1):e86647. doi: 10.1371/journal.pone.0086647 (PMC3904945; doi:10.1371/journal.pone.0086647)
Supplement: Table S3 — Primers used for amplification and sequencing of the hybrid incompatibility loci. (XLSX) [file pone.0086647.s003.xlsx]

## Sheet: Sheet1
Table S3. Primers used for amplification and sequencing of the hybrid incompatibility loci*
Target locus	Primer	Primer Sequence	Tm
SaM	SaM_007_Forward	5'- CTACAATTTAAGGCTGCACTGG-3'	55° C
	SaM_001_Reverse	5'-CCCTGATGAAGTCAATGGCA-3'
SaF	SaF_004_Forward	5'- GAGCTACGAGAGATCCAGATA-3'	55° C
	SaF_005_Reverse	5'-GCCAAAACACATGAAAATGG-3'
	SaF_001_Forward	5'-CCGCTGTGTTCTCCTGCTCA-3'
	SaFdel01_Forward	5'-TGCCCAATCAAGTGAGTCTG-3'	55° C
	SaFdel01_Reverse	5'-GACAGTGGGCAATTGGTGTA-3'
s5	s5_indel_Forward	5'-TCAACCCATTTCCTTTCCTACG-3'	58° C
	s5_indel_Reverse	5'-CGCTCGATCGGATTAACAAGC-3'
	s5_sr_Forward	5'- ATCCCGGCAGATCCTACAC-3'	58° C
	s5_sr_Reverse	5'- CGTACCCGCAAGCTATAAGA-3'
	s5_snp_1_Forward	5'-GTGCATGACCTTTGCTCAGA-3'	58° C
	s5_snp_1_Reverse	5'- GATGCAAACCTTGCTAACCA-3'
DPL1	DPL1_ins_5_Forward	5'- GTTCAGACATTCGCGGATTAAGG-3'	58° C
	DPL1_ins_4_Reverse	5'- GAAATGGCTCATTCCGTAACACC-3'
DPL2	DPL2_snp_Forward	5'- TGCACATAGGCATTTTCAGG-3'	55° C
	DPL2_snp_Reverse	5'- AGCAGCTGAACACAAGAGCA-3'
*All PCR reactions were carried out on an Eppendorf Mastercyler EP Gradient with the following profile: 5 min at 95°C, followed by 40 cycles of 30 sec at 94°C, 30 sec at the appropriate Tm, 2 min at 68°C, with a final extension time of 5 min at 68°C
