# Supplementary material for: Allele Distributions at Hybrid Incompatibility Loci Facilitate the Potential for Gene Flow between Cultivated and Weedy Rice in the US
Source: PLoS One. 2014 Jan 28;9(1):e86647. doi: 10.1371/journal.pone.0086647 (PMC3904945; doi:10.1371/journal.pone.0086647)
Supplement: Table S4 — Allele types and haplotypes observed for all individuals in our core set at the hybrid incompatibility loci. (XLSX) [file pone.0086647.s004.xlsx]

## Sheet: Sheet1
Table S4. Allele types and haplotypes observed for all individuals in our core set at the hybrid incompatibility loci
								Locus
		SaM			SaF			DPL1		DPL2			s5
Lab ID	Population	Allele type	Haplotype		Allele type	Haplotype		Allele type		Allele type	Haplotype		Allele type	Haplotype
rr18	MX				*SaF+	4		N+		*N-	9		*s5-i	10
rr22	MX	*SaM-	3		*SaF-	1		N+		*K+	1		*s5-i	9
rr46	MX	*SaM+	19		*SaF+	4		N+		*K+	4		*s5-i	10
rr47	MX	*SaM+	20 & 2		*SaF+	3		N+		*K+	1		*s5-i	10
rr58	MX	*SaM+	2		*SaF+	3		N+		*K+	4		*s5-i	10
rr06	SH	*SaM-	3		*SaF-	1		N+		*K+	1
rr07	SH	*SaM+X	10		SaFX			N+		*K+	1		s5-i
rr08	SH	*SaM+X	10		SaFX			N+		*K+	1
rr11	SH	*SaM+X	10		SaFX			N+		*K+	1		*s5-i	5
rr12	SH	*SaM+X	10		SaFX			N+		*K+	1		*s5-i	6
rr15	SH	SaM-X			SaFX								*s5-i	8
rr17	SH												s5-i
rr19	SH	*SaM+	10					N+		*K+	1		*s5-i	11
rr27	SH	*SaM+	10							*K+	1
rr30	SH	*SaM+X	10		SaFX					*K+	1		*s5-i	12
rr31	SH	*SaM+X	10		SaFX			N+		*K+	1		*s5-i	12
rr34	SH	*SaM+X	10		SaFX			N+		*K+	1		*s5-i	12
rr35	SH	*SaM+X	10		SaFX			N+		*K+	1		*s5-i	12
rr42	SH	SaM+X	10		SaFX								*s5-i	12
rr45	SH	*SaM+X	10		SaFX			N+		*K+	1		*s5-i	12
rr51	SH	*SaM+X	10		SaFX								*s5-i	12
rr53	SH	*SaM+X	10		SaFX			N+		*K+	1		*s5-i	12
rr05	BHA1	*SaM+	2		*SaF+	3				*K+	1		*s5-i	4
rr16	BHA1	*SaM+	2		*SaF+	3		N+		*K+	8		*s5-i	9
rr20	BHA1	*SaM+	2		*SaF+	3		N+		*K+	1
rr21	BHA1	*SaM+	2		*SaF+	3		N+		*K+	1		*s5-i	9
rr23	BHA1	*SaM+	2		*SaF+	3		K-		*K+	8		*s5-i	9
rr24	BHA1	*SaM+	2		*SaF+	3		K-					*s5-i	9
rr28	BHA1	*SaM+	2		*SaF+	3		K-		*K+	1		*s5-i	9
rr38	BHA1	*SaM+	2		*SaF+	3		K-					*s5-i	9
rr39	BHA1	*SaM+	2		*SaF+	3		K-		*K+	1		*s5-i	13
rr40	BHA1	*SaM+	2		*SaF+	3		K-		*K+	1		*s5-i	13
rr41	BHA1	*SaM+	2		*SaF+	3		K-		*K+	1		*s5-i	14
rr43	BHA1	*SaM+	2		*SaF+	3				*K+	1		*s5-i	15
rr44	BHA1	*SaM+	2		*SaF+	3		K-		*K+	1		*s5-i	13
rr49	BHA1	*SaM+	2		*SaF+	3		K-		*K+	1		*s5-i	9
rr57	BHA1	*SaM+	2		*SaF+	3		K-		*K+	4		*s5-i	10
rr02	BHA2	*SaM+	2					K-		*K+	4		*s5-j	2
rr03	BHA2	*SaM+	2		*SaF+	3		K-		*K+	4		*s5-j	3
rr13	BHA2	*SaM+	2		*SaF+	3				*K+	1		s5-i
rr14	BHA2	*SaM+	2		*SaF+	3		K-		*K+	1		*s5-i	7
rr25	BHA2	*SaM+	2		*SaF+	3		K-		*K+	1		*s5-i	9
rr29	BHA2	*SaM+	2		*SaF+	3		K-		*K+	1
rr50	BHA2	*SaM+	2		*SaF+	3		K-		*K+	4		*s5-j	3
rr52	BHA2	*SaM+	2		*SaF+	3				*K+	1		*s5-i	9
rr56	BHA2	*SaM-	3		*SaF-	1		K-		*K+	1		*s5-i	16
rr32	BRH	*SaM+	10					N+		*K+	1
rr33	BRH	SaM-X			SaFX			N+		*K+	1		*s5-i	12
rr36	BRH	*SaM+X	10		SaFX			N+		*K+	1		*s5-i	12
rr48	BRH	*SaM+X	10		SaFX			K-					*s5-i	12
rr54	BRH	*SaM+X	10		SaFX								*s5-i	12
sau01	aus	*SaM+	2		*SaF+	3		K-		*K+	1		*s5-i	9
sau02	aus	*SaM+	2		*SaF+	3		K-		*K+	1		*s5-i	13
sau03	aus	SaM-			*SaF+	3		K-		*K+	1		*s5-i	9
sau04	aus				*SaF-	1
sau05	aus	*SaM+	2		*SaF+	8		K-
sau07	aus	SaM+			*SaF+	5		K-		*K+	1
sau10	aus				*SaF+	3
sin01	indica	*SaM+	2		*SaF+	3		K-		*K+	1		*s5-i	26
sin02	indica	*SaM+	2		*SaF+	3		N+		*K+	4
sin03	indica	*SaM+	10
sin04	indica												*s5-i	26
sin05	indica	SaM+			*SaF+	4							*s5-i	16
sin06	indica	*SaM+	2		*SaF+	3 & 5		K-					s5-i
sin07	indica	*SaM+	2		*SaF+	3		K-					*s5-i	16
sin08	indica	SaM+			*SaF-	1							*s5-i	16
sin09	indica	*SaM+	2		*SaF+	7		N+		*K+	1
sin10	indica	*SaM-	3		*SaF-	1		K-		*K+	1
ste03	japonica	*SaM-	3		*SaF-	1		N+		*N-	9		*s5-j	27
str02	japonica	*SaM+	2					K-		K+			*s5-i	32 & 34
str04	japonica	*SaM-	3		*SaF-	1		K-		*K+	4
str06	japonica	*SaM-	3		*SaF-	1		N+		*K+	4
str08	japonica	*SaM-	3		*SaF-	1		N+		*K+	4		*s5-j	1
sus01	japonica	*SaM-	3		*SaF-	1		K-		K+			*s5-j	1
sus02	japonica	*SaM-	3		SaF-	1		N+		K+			s5-i
sus04	japonica							N+
sus05	japonica	*SaM-	3		*SaF-	1							*s5-j	17
sus06	japonica							N+		*K+	4
sus07	japonica							N+		*K+	4
sus08	japonica							N+		*K+	4
sus09	japonica							N+		*K+	4
sus11	japonica	*SaM-	5					N+		*N-	9		*s5-j	18
sus12	japonica	*SaM-	3		*SaF-	1		N+		*K+	4
JF298922	Genbank O. barthii												*s5-i	29
ogb01	outgroup	*SaM+	4		*SaF+	6				*K+	2
omd01	outgroup	*SaM+	6		*SaF+	2		N+		*K+	3
onv01	wild	*SaM-	5		*SaF-	1		N+		*K+	1
onv02	wild	*SaM+	2		*SaF+	5		N+		*K+	4
or01	wild							K-
or02	wild	*SaM+X	2		SaFX			K-
or03	wild	*SaM+	2 & 7					N+		*K+	5
or05	wild				*SaF-	15		N+		*K+	1
or06	wild	*SaM-	8 & 9		*SaF+	3 & 18		K-		*K+	1
or07	wild							K-
or08	wild	*SaM+	10		*SaF+	9		N+		*K+	1		*s5-I & s5-j	19 & 20
or09	wild	*SaM+	11		*SaF+	4		N+		*K+	6
or11	wild	*SaM+	12		*SaF+	10							s5-i
or12	wild	*SaM+X	13		SaFX			N+		*K+	1		s5-i
or13	wild	*SaM+	2		*SaF+	3		K-		*K+	1		s5-i
or14	wild				*SaF-	13		N+		*K+	1
or16	wild				*SaF-	12		K-		*K+	4 & 7
or17	wild	*SaM+	14 & 13		SaF-								*s5-i	21
or18	wild	SaM+			*SaF-	9		K-		*K+	1		s5-i	30 & 33
or20	wild	*SaM+	2		*SaF+	3							s5-i
or21	wild	*SaM+	15		*SaF-	11							s5-i
or22	wild				SaFX			N+		*K+	1		*s5-i	22
or24	wild	*SaM-	16		*SaF-	1							*s5-i	23
or25	wild	*SaM+X	10		SaFX								*s5-i	31
or26	wild	*SaM+	17		*SaF+	16							*s5-i	11 & 24
or27	wild	*SaM+	18		*SaF+	17 & 18							*s5-i	16
or28	wild	*SaM+	2							*K+	1		*s5-i	25
or29	wild				*SaF-	14		N+		*K+	1
or30	wild	*SaM-	3		*SaF-	1							*s5-i	28
Allele types highlighted in dark green are reported as typical of japonica
Alleles highlighted in light green are reported as typical of indica
Individuals carrying two haplotypes are heterozygous
s5 alleles in red text carry the wide compatibility deletion
Individuals with asterisks had enough sequence information for haplotype assignment; individuals with assigned allele type but no assigned haplotype at a given locus occur due to some missing information across the sequenced region that precludes haplotype assignment
Red boxes indicate individuals with excessive missing sequence data
Orange boxes for DPL1 indicate amplification failures
