# Supplementary material for: Allele Distributions at Hybrid Incompatibility Loci Facilitate the Potential for Gene Flow between Cultivated and Weedy Rice in the US
Source: PLoS One. 2014 Jan 28;9(1):e86647. doi: 10.1371/journal.pone.0086647 (PMC3904945; doi:10.1371/journal.pone.0086647)
Supplement: Table S5 — Haplotype tables for hybrid incompatibility loci. (XLSX) [file pone.0086647.s005.xlsx]

## Sheet: Table S5A
Table S5A. Haplotype table for locus s5
	Site
	NSS	NSS	SS	SS	NSS	NSS	NSS	NSS	SS	NSS	SS	10 bp	10 bp	SS	NSS	2bp					1 bp					1-2bp
Haplotype	5	98	198	213	282	370	413	427	549	686	715	INDEL @ 736	INDEL @ 805	859	875	INDEL @ 910	952	966	1053	1164	INDEL @ 1223	1509	1571	1612	1615	INDEL @ 1678	1731	1754	1757	1767	1775	1780	1789	1814	1826	1838	1843	1853	1865	1893
standard/Hap 01	T	G	C	C	A	C	T	G	G	G	C	yes	yes	G	T	-	T	T	G	G	yes	C	C	G	G	T-	G	T	G	C	T	G	A	A	G	C	G	T	A	G
Hap 02												yes	yes			-					yes	T	T			T-
Hap 03		C										yes	yes			-					yes					T-
Hap 04	C				C						T	-	yes		C	-					yes		T		A	TT							G	G		T	A			A
Hap 05	C				C		C				T	-	-		C	-					yes			A		T-		G		T			G	G	A			G
Hap 06	C				C		C				T	-	yes	C	C	-					yes		T	A		T-		G		T			G	G	A			G
Hap 07	C				C						T	-	yes		C	-					yes		T			TT							G	G		T	A			A
Hap 08	C				C		C				T	-	yes	C	C	-					yes			A		T-		G		T			G	G	A			G
Hap 09	C				C						T	-	yes		C	-				T	yes	T	T		A	TT							G	G		T	A			A
Hap 10					C							yes	yes		C	yes					yes			A		T-							G	G
Hap 11					C							yes	yes		C	-					-			A		t-							G	G
Hap 12	C				C		C				T	-	yes		C	-					yes			A		T-		G		T			G	G	A			G
Hap 13	C				C						T	-	yes		C	-				T	yes		T		A	TT							G	G		T	A			A
Hap 14	C				C						T	-	yes		C	-				T	yes				A	TT							G	G		T	A			A
Hap 15	C				C						T	-	yes		C	-				T	yes				A	TT	A					A	G	G		T	A			A
Hap 16					C							yes	yes		C	-					-			A		--							G	G
Hap 17		C										yes	yes			-			A		yes	T				T-
Hap 18												yes	yes			-	A				yes	T	T			T-
Hap 19					C							yes	yes		C	-					yes	T	T			T-							G	G
Hap 20										A		yes	yes		C	-					yes	T	T			T-							G	G
Hap 21					C				A			yes	yes		C	-					yes			A		--					A		G	G
Hap 22					C							yes	yes		C	-					yes					T-							G	G
Hap 23					C							yes	yes		C	-					yes			A		--							G	G
Hap 24			T		C							yes	yes		C	-					-			A		T-							G	G
Hap 25			T		C							yes	yes		C	-					yes	T	T	A		T-		G		T			G	G	A			G
Hap 26					C	T						yes	yes		C	-					-			A		--							G	G
Hap 27												yes	yes		.	-					yes	T				T-				C
Hap 28					C							yes	yes		C	-					-					T-							G	G
Hap 29					C							yes	yes		C	-					yes					T-
Hap 30					C							yes	yes		C	-		C			yes					-							G	G					G
Hap 31			T		C							yes	yes		C	-					yes					-			A				G	G
Hap 32					C							yes	yes		C	yes					yes	T	T	A		-							G	G
Hap 33				T	C			T				-	yes		C	-		C			yes					-							G	G					G
Hap 34					C							-	yes		C	yes					yes	T	T	A		-							G	G
Coding regions are denoted by a red box
Non-Coding Regions are indicated by a cyan box
The causual SNP is higlighted in yellow
InDels are indicated by lime green boxes and labeled yes if an individual has the insertion
NSS = non-synonymous substitution
SS = synonymous substitution
Site numbers are based on our alignments submitted to Genbank

## Sheet: Table S5B
Table S5B. Haplotype table for locus DPL2
	Site
	3 bp	SS	SS	SS	SS	NSS	NSS	SS														1 bp	20bp			1 bp
Haplotype	Indel @ 46	60	105	123	129	143	167	171	273	282	292	294	296	297	298	299	300	302	307	314	320	Indel @ 336	InDel @ 388	419	433	InDel @ 446
standard/Hap 01	yes	T	T	C	T	C	A	C	C	C	G	A	A	C	T	A	C	A	C	G	G	yes	-	A	C	-
Hap 02	yes				C																	-	yes		A	-
Hap 03	-	C	C	T	T			T			C	G	G	T	A		T	G	A	A	G	yes	-			-
Hap 04	yes									A												yes	-			-
Hap 05	yes																				A	yes	-			-
Hap 06	yes								T													yes	-			-
Hap 07	yes						G			A												yes	-			yes
Hap 08	yes																					yes	-			-
Hap 09	yes					A										G						yes	-	G		-
Coding regions are denoted by a red box
Non-Coding Regions are indicated by a cyan box
The causual SNP is higlighted in yellow
InDels are indicated by lime green boxes and labeled yes if an individual has the insertion
NSS = non-synonymous substitution
SS = synonymous substitution
Site numbers are based on our alignments submitted to Genbank

## Sheet: Table S5C
Table S5C. Haplotype table for locus SaM
	Site
		7bp	11 bp		NSS	NSS																	1 bp	NSS	NSS	SS	1 bp
Haplotype	5	Indel @ 8	InDel @ 14	51	68	102	234	262	276	294	307	325	350	479	InDel @ 485	486	487	489	InDel @ 492	InDel @ 493	502	504	InDel @ 512	527	529	570	InDel @ 604
Standard/Hap 01	A	-	yes	C	G	G	C	C	G	T	G	G	A	C	yes	T	T	T	T-CTTT	-	C	T	yes	G	G	G	yes
Hap 02		yes	yes							C					yes				T-CTTT	-		G	yes		C		yes
Hap 03		yes	yes				T			C	A				yes				TTCTTT	T		G	yes				-
Hap 04		yes	yes				T			C	A				yes				T-CTTT	-	G	G	-	A			-
Hap 05		yes	yes				T			C	A		T		yes				T-cTTT	-		G	yes		C		yes
Hap 06		yes	yes							C					yes	G	A	A	-	-		G	yes				-
Hap 07		yes	-	G	A		T		T	C	A		T		yes				TTCTTT	T		G	yes				-
Hap 08		yes	yes	A						C					yes				T-CTTT	-		G	yes				yes
Hap 09		yes	yes							C					yes	G	A	A	-	-		G	yes				yes
Hap 10		yes	yes	G	A		T			C	A	A	T		yes				TTCTTT	T		G	yes				-
Hap 11		yes	yes			A	T			C	A		T		-				T-CTTT	-		G	yes				-
Hap 12		yes	yes				T	T		C	A		T	T	yes				TTCTTT	T		G	yes			T	-
Hap 13		yes	-	G	A		T			C	A		T		yes				T-CTTT	-		G	yes				yes
Hap 14	G	yes	yes												yes				T-CTTT	-			yes				yes
Hap 15		yes	yes			A				C					yes				T-CTTT	-			yes				yes
Hap 16		yes	yes							C					yes				TTCTTT	T			yes				yes
Hap 17		yes	yes				T			C	A				yes				TTCTTT	T			yes				yes
Hap 18		yes	yes												yes			A	-	-			yes				yes
Hap 19		yes	yes							C					yes				T-CTTT	-			yes				yes
Hap 20	G	yes	yes												yes				T-CTTT	-			yes		C		yes
Coding regions are denoted by a red box
Non-Coding Regions are indicated by a cyan box
The causual SNP is higlighted in yellow
InDels are indicated by lime green boxes and labeled yes if an individual has the insertion
NSS = non-synonymous substitution
SS = synonymous substitution
Site numbers are based on our alignments submitted to Genbank

## Sheet: Table S5D
Table S5D. Haplotype table for locus SaF
	Site
	NSS	NSS	SS	NSS	NSS	NSS	SS	NSS	SS	NSS		3 bp		SS	SS	NSS	NSS	NSS			NSS	SS	NSS	NSS	NSS
Haplotype	90	92	139	175	180	186	187	191	205	216	252	InDel @ 263	304	354	384	386	410	450	524	568	743	813	1002	1025	1028
standard/Hap 01	G	C	A	A	G	C	C	T	C	T	C	-	G	A	C	C	A	G	A	T	A	C	G	A	C
Hap 02		T	G			T						-				G	G	T						G
Hap 03						T						yes
Hap 04						T						yes												G
Hap 05					A	T						yes
Hap 06						T					T	yes				G			T		C			G
Hap 07						T						yes											T	G
Hap 08						T						yes			T
Hap 09												-												G
Hap 10						T						yes	A
Hap 11									T			-				G								G
Hap 12	C			T					T	C		yes												G
Hap 13												-				G				C				G
Hap 14												-				G								G
Hap 15								G				-				G									G
Hap 16						T						yes										T		G
Hap 17						T	T					yes		C
Hap 18						T	T					yes
Coding regions are denoted by a red box
Non-Coding Regions are indicated by a cyan box
The causual SNP is higlighted in yellow
InDels are indicated by lime green boxes and labeled yes if an individual has the insertion
NSS = non-synonymous substitution
SS = synonymous substitution
Site numbers are based on our alignments submitted to Genbank
